# Supplementary material for: Subjective Symptoms and Disease Activity Related to Serum Zinc Concentration in Primary Sjögren’s Syndrome
Source: J Clin Med. 2024 Aug 9;13(16):4672. doi: 10.3390/jcm13164672 (PMC11355886; doi:10.3390/jcm13164672)
Supplement: Supplementary file 1 [file jcm-13-04672-s001.zip]

Archive with 1 entries (1 files):
- jcm-3023784-supplementary.pdf
